# Supplementary material for: Climate Change Helps Polar Invasives Establish and Flourish: Evidence from Long-Term Monitoring of the Blowfly Calliphora vicina
Source: Biology (Basel). 2023 Jan 10;12(1):111. doi: 10.3390/biology12010111 (PMC9856047; doi:10.3390/biology12010111)
Supplement: Supplementary file 1 [file biology-12-00111-s001.zip]

Archive with 1 entries (1 files):
- biology-2136579-supplementary.pdf
